# Supplementary material for: Development of Novel Nano-Sized Imine Complexes Using Coriandrum sativum Extract: Structural Elucidation, Non-Isothermal Kinetic Study, Theoretical Investigation and Pharmaceutical Applications
Source: Int J Mol Sci. 2023 Sep 19;24(18):14259. doi: 10.3390/ijms241814259 (PMC10531680; doi:10.3390/ijms241814259)
Supplement: Supplementary file 1 [file ijms-24-14259-s001.zip]

Archive with 1 entries (1 files):
- ijms-2580735-supplementary.pdf
